# Supplementary material for: Radiolabeling and Biological Evaluation of Novel 99mTc-Nitrido and 99mTc-Oxo Complexes with 4-Methoxy-L-Phenylalanine Dithiocarbamate for Tumor Imaging
Source: Pharmaceutics. 2022 Oct 15;14(10):2196. doi: 10.3390/pharmaceutics14102196 (PMC9607073; doi:10.3390/pharmaceutics14102196)
Supplement: Supplementary file 1 [file pharmaceutics-14-02196-s001.zip]

Archive with 1 entries (1 files):
- pharmaceutics-1938177-supplementary.pdf
